# Supplementary material for: ExoU Induces Lung Endothelial Cell Damage and Activates Pro-Inflammatory Caspase-1 during Pseudomonas aeruginosa Infection
Source: Toxins (Basel). 2022 Feb 18;14(2):152. doi: 10.3390/toxins14020152 (PMC8878379; doi:10.3390/toxins14020152)
Supplement: Supplementary file 1 [file toxins-14-00152-s001.zip]

Archive with 1 entries (1 files):
- toxins-1576057-supplementary.pdf
